# Supplementary material for: Improvement of the Clinical and Psychological Profile of Patients with Autism after Methylcobalamin Syrup Administration
Source: Nutrients. 2022 May 12;14(10):2035. doi: 10.3390/nu14102035 (PMC9144375; doi:10.3390/nu14102035)
Supplement: Supplementary file 1 [file nutrients-14-02035-s001.zip]

Archive with 4 entries (4 files):
- Supplementary File S1A.pdf
- Supplementary File S1B.pdf
- Supplementary File S2.pdf
- Table S1.pdf
